# Supplementary material for: Rivers under stress: geochemical changes along a rural–urban gradient during extreme hydrological events (Greve River, Italy)
Source: Environ Geochem Health. 2026 Jun 17;48(9):408. doi: 10.1007/s10653-026-03283-9 (PMC13275518; doi:10.1007/s10653-026-03283-9)
Supplement: Supplementary file 2 — Supplementary file2 (XLSX 10 KB) [file 10653_2026_3283_MOESM2_ESM.xlsx]

## Sheet: Sheet1
Element	V	Cr	Mn	Fe	Ni	Cu	As	Sb	Pb	TSS
	(µg/L)	(µg/L)	(µg/L)	(µg/L)	(µg/L)	(µg/L)	(µg/L)	(µg/L)	(µg/L)	(g/L)
Instrumental Detection Limit	0.002	0.02	0.11	0.04	0.005	0.007	0.007	0.001	0.001	3e-05
Italian limits for drinking water -D.Lgs. 18/2023	-	50	50	200	20	2000	10	10	10	-
Italian limits for superficial waters (MAC = Maximum Allowable Concentration) - D.Lgs. 152/2006	-	-	-	-	34	-	-	-	14	-
Background values (mean concentrations from the Arno River; Nisi et al., 2008)	3.07576	6.28876	90.713	79.5556	30.3152	5.91538	2.56139	-	1.07931	-
